# Supplementary material for: SARS-CoV-2 Infection and Clinical Signs in Cats and Dogs from Confirmed Positive Households in Germany
Source: Viruses. 2023 Mar 24;15(4):837. doi: 10.3390/v15040837 (PMC10144952; doi:10.3390/v15040837)
Supplement: Supplementary file 1 [file viruses-15-00837-s001.zip]

Archive with 2 entries (2 files):
- Figure S1.pdf
- Questionnaire S1.pdf
